# Supplementary material for: Exploring the Mechanism of Edaravone for Oxidative Stress in Rats with Cerebral Infarction Based on Quantitative Proteomics Technology
Source: Evid Based Complement Alternat Med. 2022 Jan 4;2022:8653697. doi: 10.1155/2022/8653697 (PMC8752268; doi:10.1155/2022/8653697)
Supplement: Supplementary Materials — Table S1: edaravone potential targets and CI genes. Table S2: enrichment analysis results of proteomics. Table S3: enrichment analysis results of edaravone-CI PPI network [file 8653697.f1.zip]

Archive with 3 entries (3 files):
- 8653697.f1/Table S1.pdf
- 8653697.f1/Table S2.pdf
- 8653697.f1/Table S3.pdf
